# Supplementary material for: Evaluation of the European Committee on Antimicrobial Susceptibility Testing Guidelines for Rapid Antimicrobial Susceptibility Testing of Bacillus anthracis-, Yersinia pestis- and Francisella tularensis-Positive Blood Cultures
Source: Microorganisms. 2021 May 13;9(5):1055. doi: 10.3390/microorganisms9051055 (PMC8153291; doi:10.3390/microorganisms9051055)
Supplement: Supplementary file 1 [file microorganisms-09-01055-s001.zip]

Archive with 1 entries (1 files):
- Blood Cultures_-supplementary tables_220321.pdf
